# Supplementary material for: EspH utilizes phosphoinositide and Rab binding domains to interact with plasma membrane infection sites and Rab GTPases*
Source: Gut Microbes. 2024 Sep 23;16(1):2400575. doi: 10.1080/19490976.2024.2400575 (PMC11421376; doi:10.1080/19490976.2024.2400575)
Supplement: Supplemental Material [file KGMI_A_2400575_SM0660.zip]

Archive with 2 entries (2 files):
- Nandi_et_al_Supplementary_Figs_R1_changes_after_proof_.pptx
- Supplementary_Figure_legends_changes_after_proofs_.docx
